# Supplementary material for: Part B: Improvement of the Optical Properties of Cellulose Nanocrystals Reinforced Thermoplastic Starch Bio-Composite Films by Ex Situ Incorporation of Green Silver Nanoparticles from Chaetomorpha linum
Source: Polymers (Basel). 2023 Apr 30;15(9):2148. doi: 10.3390/polym15092148 (PMC10180543; doi:10.3390/polym15092148)
Supplement: Supplementary file 1 [file polymers-15-02148-s001.zip]

Archive with 1 entries (1 files):
- polymers-2335655-supplementary.pdf
